# Supplementary material for: Ocular Alignment and Strabismus-Related Findings Associated with Low-Dose Atropine for Myopia Control in Children: A Structured Narrative Review
Source: Children (Basel). 2026 Jun 14;13(6):818. doi: 10.3390/children13060818 (PMC13298291; doi:10.3390/children13060818)
Supplement: Supplementary file 1 [file children-13-00818-s001.zip]

Archive with 1 entries (1 files):
- children-4327323-supplementary.pdf
